# Supplementary material for: Construction of a MOF‐Based Snap‐Top Delivery Nanosystem for Powerful Dual‐Responsive Synergistic Colitis Treatment
Source: Adv Sci (Weinh). 2026 Apr 2;13(36):e24174. doi: 10.1002/advs.202524174 (PMC13317788; doi:10.1002/advs.202524174)
Supplement: Supplementary file 2 — Supporting File 2: advs75122‐sup‐0002‐VideoS1‐S4.zip. [file ADVS-13-e24174-s001.zip]

Archive with 4 entries (4 files):
- Video S1 (IBD Control-2 min).avi
- Video S2 (IBD Control-5 min).avi
- Video S3 (Normal-2 min).mp4
- Video S4 (Normal-5 min).avi
