# Supplementary material for: Construction of a MOF‐Based Snap‐Top Delivery Nanosystem for Powerful Dual‐Responsive Synergistic Colitis Treatment
Source: Adv Sci (Weinh). 2026 Apr 2;13(36):e24174. doi: 10.1002/advs.202524174 (PMC13317788; doi:10.1002/advs.202524174)
Supplement: Supplementary file 3 — Supporting File 3: advs75122‐sup‐0003‐DataFile.zip. [file ADVS-13-e24174-s003.zip]

Archive with 3 entries (3 files):
- Data S2 (Azo-MOF).cif
- Data S3 (Azo-MOF cifreport).pdf
- RevisedSourceData.xlsx
