# Supplementary material for: Construction of a MOF‐Based Snap‐Top Delivery Nanosystem for Powerful Dual‐Responsive Synergistic Colitis Treatment
Source: Adv Sci (Weinh). 2026 Apr 2;13(36):e24174. doi: 10.1002/advs.202524174 (PMC13317788; doi:10.1002/advs.202524174)
Supplement: Supplementary file 3 — Supporting File 3: advs75122‐sup‐0003‐DataFile.zip. [file ADVS-13-e24174-s003.zip › Data S2 (Azo-MOF).cif]

#######################################################################
#
#                 Cambridge Crystallographic Data Centre
#                                CCDC 
#
#######################################################################
#
# If this CIF has been generated from an entry in the Cambridge 
# Structural Database, then it will include bibliographic, chemical, 
# crystal, experimental, refinement or atomic coordinate data resulting 
# from the CCDC's data processing and validation procedures.
#
#######################################################################

data_1
_symmetry_cell_setting           triclinic
_symmetry_space_group_name_H-M   'P -1'
_symmetry_Int_Tables_number      2
_space_group_name_Hall           '-P 1'
loop_
_symmetry_equiv_pos_site_id
_symmetry_equiv_pos_as_xyz
1 x,y,z
2 -x,-y,-z
_cell_length_a                   6.29530(10)
_cell_length_b                   19.2674(3)
_cell_length_c                   22.2993(4)
_cell_angle_alpha                80.982(2)
_cell_angle_beta                 85.614(2)
_cell_angle_gamma                85.0500(10)
_cell_volume                     2655.92
loop_
_atom_site_label
_atom_site_type_symbol
_atom_site_fract_x
_atom_site_fract_y
_atom_site_fract_z
Zn1 Zn 0.000000 0.000000 0.500000
Zn2 Zn 0.50937(4) 0.04108(2) 0.42705(2)
Zn3 Zn 0.01071(4) 0.09221(2) 0.38013(2)
O1 O 0.2099(3) 0.01695(8) 0.41821(7)
H1 H 0.214601 -0.024761 0.396380
O2 O -0.2060(3) 0.07002(8) 0.44754(7)
H2 H -0.235553 0.112788 0.467993
O3 O 0.4350(3) 0.15014(9) 0.39866(9)
O4 O 0.0980(3) 0.18660(9) 0.37679(9)
O5 O -0.0921(3) 0.08005(9) 0.30365(8)
O6 O -0.3730(3) 0.01941(10) 0.34309(8)
O7 O 0.9186(3) 0.90664(8) 0.47263(8)
O8 O 0.5685(3) 0.93752(8) 0.47535(8)
N1 N -0.1121(11) -0.0748(4) 0.0478(3)
N2 N -0.0089(13) -0.1165(4) 0.0145(3)
N3 N 0.8709(6) 0.60872(18) 0.35236(18)
N4 N 0.9856(7) 0.5685(2) 0.3227(2)
C1 C -0.2542(4) 0.04602(14) 0.29947(12)
C2 C -0.3008(3) 0.03666(13) 0.23671(7)
C3 C -0.1480(3) 0.04930(13) 0.18870(9)
H3 H -0.013519 0.064441 0.195662
C4 C -0.1919(3) 0.03979(15) 0.13051(7)
H4 H -0.087428 0.048423 0.097697
C5 C -0.3886(3) 0.01763(16) 0.12032(7)
C6 C -0.5414(3) 0.00499(16) 0.16833(9)
H6 H -0.675865 -0.010147 0.161371
C7 C -0.4975(3) 0.01451(14) 0.22653(8)
H7 H -0.601959 0.005870 0.259337
C8 C -0.4407(6) 0.0084(3) 0.05775(16)
C9 C -0.6309(7) 0.0409(3) 0.03544(17)
H9 H -0.720971 0.069362 0.059537
C10 C -0.3089(7) -0.0325(3) 0.02138(18)
C11 C 0.1790(8) -0.1508(3) 0.0375(3)
C12 C 0.2767(11) -0.1368(3) 0.0877(3)
H12 H 0.212387 -0.102211 0.110744
C13 C 0.4686(11) -0.1735(4) 0.1041(3)
H13 H 0.535425 -0.163953 0.138403
C14 C 0.5628(9) -0.2241(4) 0.0703(3)
H14 H 0.693930 -0.249180 0.081554
C15 C 0.4650(11) -0.2381(3) 0.0201(3)
H15 H 0.529399 -0.272665 -0.002954
C16 C 0.2732(11) -0.2014(4) 0.0037(3)
H16 H 0.206359 -0.210924 -0.030614
C17 C 0.2862(4) 0.19670(13) 0.38848(12)
C18 C 0.3311(3) 0.27186(6) 0.38973(9)
C23 C 0.5351(2) 0.28736(7) 0.40052(9)
H23 H 0.646903 0.250888 0.405143
C22 C 0.5756(2) 0.35621(8) 0.40454(10)
H22 H 0.715014 0.366805 0.411909
C21 C 0.4121(3) 0.40957(6) 0.39777(10)
C20 C 0.2081(2) 0.39408(7) 0.38699(11)
H20 H 0.096297 0.430545 0.382363
C19 C 0.1676(2) 0.32522(8) 0.38297(10)
H19 H 0.028182 0.314628 0.375598
C24 C 0.4552(3) 0.48438(7) 0.40358(9)
C25 C 0.6382(3) 0.51267(9) 0.37431(9)
H25 H 0.729763 0.486362 0.348809
C26 C 0.6872(2) 0.57945(9) 0.38235(9)
C27 C 0.5532(3) 0.61795(7) 0.41966(9)
C28 C 0.3702(3) 0.58966(8) 0.44893(8)
H28 H 0.278578 0.615968 0.474430
C29 C 0.3212(2) 0.52288(8) 0.44089(9)
H29 H 0.196100 0.503545 0.460898
C30 C 0.6039(2) 0.69044(6) 0.43095(9)
C35 C 0.8058(2) 0.70222(7) 0.44664(10)
H35 H 0.915951 0.665125 0.449149
C34 C 0.84661(19) 0.76829(8) 0.45868(9)
H34 H 0.984596 0.776341 0.469403
C33 C 0.6855(2) 0.82257(6) 0.45501(8)
C32 C 0.4836(2) 0.81079(7) 0.43932(8)
H32 H 0.373497 0.847890 0.436812
C31 C 0.4428(2) 0.74473(8) 0.42729(9)
H31 H 0.304848 0.736674 0.416558
C36 C 0.7286(4) 0.89408(12) 0.46833(11)
C37 C 1.1686(6) 0.5989(2) 0.29123(19)
C42 C 1.2905(7) 0.55677(19) 0.2543(2)
H42 H 1.248808 0.511278 0.251316
C41 C 1.4735(7) 0.5812(3) 0.2218(2)
H41 H 1.556825 0.552341 0.196584
C40 C 1.5345(6) 0.6477(3) 0.2262(2)
H40 H 1.659580 0.664389 0.203988
C39 C 1.4126(7) 0.6899(2) 0.2631(2)
H39 H 1.454318 0.735376 0.266124
C38 C 1.2296(6) 0.6655(2) 0.29563(19)
H38 H 1.146300 0.694315 0.320857
O5 O -0.9079(3) -0.08005(9) -0.30365(8)
O6 O -0.6270(3) -0.01941(10) -0.34309(8)
N1 N -0.8879(11) 0.0748(4) -0.0478(3)
N2 N -0.9911(13) 0.1165(4) -0.0145(3)
C1 C -0.7458(4) -0.04602(14) -0.29947(12)
C2 C -0.6992(3) -0.03666(13) -0.23671(7)
C3 C -0.8520(3) -0.04930(13) -0.18870(9)
H3 H -0.986481 -0.064441 -0.195662
C4 C -0.8081(3) -0.03979(15) -0.13051(7)
H4 H -0.912572 -0.048423 -0.097697
C5 C -0.6114(3) -0.01763(16) -0.12032(7)
C6 C -0.4586(3) -0.00499(16) -0.16833(9)
H6 H -0.324135 0.010147 -0.161371
C7 C -0.5025(3) -0.01451(14) -0.22653(8)
H7 H -0.398041 -0.005870 -0.259337
C8 C -0.5593(6) -0.0084(3) -0.05775(16)
C9 C -0.3691(7) -0.0409(3) -0.03544(17)
H9 H -0.279029 -0.069362 -0.059537
C10 C -0.6911(7) 0.0325(3) -0.02138(18)
C11 C -1.1790(8) 0.1508(3) -0.0375(3)
C12 C -1.2767(11) 0.1368(3) -0.0877(3)
H12 H -1.212387 0.102211 -0.110744
C13 C -1.4686(11) 0.1735(4) -0.1041(3)
H13 H -1.535425 0.163953 -0.138403
C14 C -1.5628(9) 0.2241(4) -0.0703(3)
H14 H -1.693930 0.249180 -0.081554
C15 C -1.4650(11) 0.2381(3) -0.0201(3)
H15 H -1.529399 0.272665 0.002954
C16 C -1.2732(11) 0.2014(4) -0.0037(3)
H16 H -1.206359 0.210924 0.030614
Zn2 Zn -1.50937(4) -0.04108(2) -0.42705(2)
Zn3 Zn -1.01071(4) -0.09221(2) -0.38013(2)
O1 O -1.2099(3) -0.01695(8) -0.41821(7)
H1 H -1.214601 0.024761 -0.396380
O2 O -0.7940(3) -0.07002(8) -0.44754(7)
H2 H -0.764447 -0.112788 -0.467993
O3 O -1.4350(3) -0.15014(9) -0.39866(9)
O4 O -1.0980(3) -0.18660(9) -0.37679(9)
O7 O -1.9186(3) -0.90664(8) -0.47263(8)
O8 O -1.5685(3) -0.93752(8) -0.47535(8)
N3 N -1.8709(6) -0.60872(18) -0.35236(18)
N4 N -1.9856(7) -0.5685(2) -0.3227(2)
C17 C -1.2862(4) -0.19670(13) -0.38848(12)
C18 C -1.3311(3) -0.27186(6) -0.38973(9)
C23 C -1.5351(2) -0.28736(7) -0.40052(9)
H23 H -1.646903 -0.250888 -0.405143
C22 C -1.5756(2) -0.35621(8) -0.40454(10)
H22 H -1.715014 -0.366805 -0.411909
C21 C -1.4121(3) -0.40957(6) -0.39777(10)
C20 C -1.2081(2) -0.39408(7) -0.38699(11)
H20 H -1.096297 -0.430545 -0.382363
C19 C -1.1676(2) -0.32522(8) -0.38297(10)
H19 H -1.028182 -0.314628 -0.375598
C24 C -1.4552(3) -0.48438(7) -0.40358(9)
C25 C -1.6382(3) -0.51267(9) -0.37431(9)
H25 H -1.729763 -0.486362 -0.348809
C26 C -1.6872(2) -0.57945(9) -0.38235(9)
C27 C -1.5532(3) -0.61795(7) -0.41966(9)
C28 C -1.3702(3) -0.58966(8) -0.44893(8)
H28 H -1.278578 -0.615968 -0.474430
C29 C -1.3212(2) -0.52288(8) -0.44089(9)
H29 H -1.196100 -0.503545 -0.460898
C30 C -1.6039(2) -0.69044(6) -0.43095(9)
C35 C -1.8058(2) -0.70222(7) -0.44664(10)
H35 H -1.915951 -0.665125 -0.449149
C34 C -1.84661(19) -0.76829(8) -0.45868(9)
H34 H -1.984596 -0.776341 -0.469403
C33 C -1.6855(2) -0.82257(6) -0.45501(8)
C32 C -1.4836(2) -0.81079(7) -0.43932(8)
H32 H -1.373497 -0.847890 -0.436812
C31 C -1.4428(2) -0.74473(8) -0.42729(9)
H31 H -1.304848 -0.736674 -0.416558
C36 C -1.7286(4) -0.89408(12) -0.46833(11)
C37 C -2.1686(6) -0.5989(2) -0.29123(19)
C42 C -2.2905(7) -0.55677(19) -0.2543(2)
H42 H -2.248808 -0.511278 -0.251316
C41 C -2.4735(7) -0.5812(3) -0.2218(2)
H41 H -2.556825 -0.552341 -0.196584
C40 C -2.5345(6) -0.6477(3) -0.2262(2)
H40 H -2.659580 -0.664389 -0.203988
C39 C -2.4126(7) -0.6899(2) -0.2631(2)
H39 H -2.454318 -0.735376 -0.266124
C38 C -2.2296(6) -0.6655(2) -0.29563(19)
H38 H -2.146300 -0.694315 -0.320857
Zn1 Zn -2.000000 -1.000000 -0.500000
Zn1 Zn -1.000000 0.000000 -0.500000
Zn1 Zn 1.000000 1.000000 0.500000
Zn2 Zn -1.49063(4) -0.95892(2) -0.57295(2)
Zn2 Zn -0.49063(4) 0.04108(2) 0.42705(2)
Zn2 Zn 0.50937(4) 1.04108(2) 0.42705(2)
Zn2 Zn -1.50937(4) -1.04108(2) -0.42705(2)
Zn2 Zn -0.50937(4) -0.04108(2) -0.42705(2)
Zn2 Zn 0.49063(4) 0.95892(2) 0.57295(2)
O1 O -0.2099(3) -0.01695(8) 0.58179(7)
O2 O 0.7940(3) 0.07002(8) 0.44754(7)
O2 O -1.7940(3) -0.07002(8) -0.44754(7)
O2 O 0.2060(3) -0.07002(8) 0.55246(7)
O6 O 0.6270(3) 0.01941(10) 0.34309(8)
O6 O -1.6270(3) -0.01941(10) -0.34309(8)
O7 O -0.0814(3) -0.09336(8) 0.47263(8)
O7 O 0.0814(3) 0.09336(8) 0.52737(8)
O8 O -1.4315(3) -0.06248(8) -0.52465(8)
O8 O 0.5685(3) -0.06248(8) 0.47535(8)
O8 O -1.5685(3) 0.06248(8) -0.47535(8)
O8 O 0.4315(3) 0.06248(8) 0.52465(8)

#END
