# Supplementary material for: Construction of a MOF‐Based Snap‐Top Delivery Nanosystem for Powerful Dual‐Responsive Synergistic Colitis Treatment
Source: Adv Sci (Weinh). 2026 Apr 2;13(36):e24174. doi: 10.1002/advs.202524174 (PMC13317788; doi:10.1002/advs.202524174)
Supplement: Supplementary file 3 — Supporting File 3: advs75122‐sup‐0003‐DataFile.zip. [file ADVS-13-e24174-s003.zip › RevisedSourceData.xlsx]

## Sheet: Fig. 2f-i
Fig. 2f	Time	1 mM				10 mM				100 mM
	0	2.23214	5.13393	0.17857		7.36607	6.02679	4.24107		6.02679	6.91964	2.45536
	1	5.13393	9.59821	2.90179		11.3839	9.375	16.5179		17.4107	20.3125	18.9732
	2	8.03571	11.3839	3.34821		13.8393	11.8304	18.0804		20.5357	23.4375	25.8929
	4	8.92857	12.5	5.13393		15.4018	13.3929	19.6429		27.4554	30.3571	35.9375
	6	10.0446	13.6161	8.03571		16.9643	14.9554	21.2054		37.5	40.4018	40.1786
	8	11.3839	14.9554	10.0446		18.5268	16.5179	22.3214		41.7411	44.6429	43.75
	10	12.5	15.625	12.5		19.6429	17.6339	22.9911		45.3125	48.2143	47.9911
	12	13.6161	17.4107	15.4018		20.3125	20.5357	27.6786		51.7857	52.4554	59.5982
	24	16.2946	19.6429	21.4286		25	22.9911	29.4643		61.1607	64.0625	65.625
	36	16.2946	19.8661	21.4286		26.7857	24.7768	29.6875		67.1875	70.0893	66.9643
	48	16.0714	19.8661	20.0893		27.0089	25	29.9107		68.5268	71.4286	68.5268
	60	16.2946	20.0893	20.3125		27.2321	25.2232	30.1339		70.0893	72.9911	69.1964
	72	16.5179	23.4375	20.3125		27.4554	25.4464	30.8036		70.7589	73.6607	69.4196
Fig. 2g	Time	rat liver microsomes+NADPH				rat liver microsomes				NADPH
	0	7.36607	6.02679	4.24107		0.4127	0.5239	0.3564		0.2063	0.2619	0.1782
	1	18.3839	19.375	16.5179		2.8564	3.1247	2.9183		1.4282	1.5623	1.4591
	2	29.8393	27.8304	28.0804		3.2547	3.5129	2.7841		1.6273	1.7564	1.392
	3	35.4018	33.3929	36.6429		3.7812	4.0567	3.1246		1.8906	2.0283	1.5623
	4	41.9643	44.9554	41.2054		4.3189	4.6324	3.5897		2.1594	2.3162	1.7948
	5	45.4574	43.1255	43.2987		4.7924	5.1653	3.9872		2.3962	2.5826	1.9936
	6	48.3584	46.5244	47.1547		4.9547	5.4329	5.0184		2.4773	2.7164	2.5092
	8	50.2548	46.2574	49.1247		5.1832	5.6147	4.9325		2.5916	2.8073	2.4662
	10	56.2235	50.4875	52.3258		5.4269	5.9574	4.8146		2.7134	2.9787	2.4073
	12	57.6541	54.2587	53.2154		5.2847	5.4583	5.6329		3.1423	3.2291	2.8164
	24	60.6984	57.1247	63.2581		5.6684	5.3547	5.6314		3.3254	3.7844	2.9471
	36	68.9854	61.3667	68.241		5.6845	5.3254	5.2114		3.6584	0.2584	3.6998
	48	69.3417	62.3257	67.5874		6.2687	5.9877	5.6871		4.2268	4.2587	3.8874
	60	70.3894	60.3498	67.3841		6.1247	6.4255	6.7251	.	4.2254	4.6987	4.221
	72	70.8945	62.6874	68.5428		6.3222	6.654	6.1904		4.2502	4.2153	4.2158
Fig. 2h	Time	SGF(pH=2.0)				SCF(PH=7.4)
	0	0.3882	0.46584	0.31056		5.6677	7.14286	3.72671
	1	2.71739	2.95031	2.71739		7.00311	9.84472	7.23602
	2	3.18323	3.33851	2.63975		10.8851	15.0776	11.9534
	4	3.64907	3.88199	2.95031		16.941	16.1646	14.9224
	6	4.19255	4.42547	3.41615		21.3944	23.6553	20.3571
	8	4.65839	4.96894	3.80435		27.177	28.5248	24.2174
	10	4.81366	5.20186	4.73602		32.7174	33.0279	38.3696
	12	5.04658	5.35714	4.8913		39.6957	40.0932	43.8323
	24	5.2795	5.82298	4.65839		57.7795	58.8665	53.587
	36	6.13354	6.21118	5.35714		66.7857	67.4068	62.8261
	48	5.6677	6.28882	5.20186		73.9099	72.5311	77.795
	60	6.21118	6.75466	5.59006		80.8416	81.7236	80.3571
	72	6.13354	6.75466	5.59006		82.9969	86.3354	83.6491
Fig. 2i	Time	SGF+SIF+(SCF+rat liver microsomes+NADPH)
	0	0.3882	0.46584	0.31056
	1	2.71739	2.95031	2.71739
	2	3.18323	3.33851	2.63975
	3	5.6677	6.28882	5.20186
	4	6.21118	6.75466	5.59006
	5	6.13354	6.75466	5.59006
	6	20.0031	24.8447	23.236
	8	27.236	29.1429	26.3571
	10	34.1777	37.6553	30.7267
	12	49.177	50.5248	44.3649
	24	60.5649	60.1285	55.4587
	36	67.5249	69.1402	59.3696
	48	75.1247	77.7895	70.564
	60	80.9014	82.3314	72.1412
	72	87.1258	90.4587	84.9685
	84	89.5311	93.7264	90.1424
	96	88.8416	91.9099	93.3574

## Sheet: Fig. 3f-h
•OH Elimination	Concentration (mg/mL)
	0.1	32.8154	40.6284	40
	0.25	55.3931	50.0542	50.9158
	0.5	80.3474	78.6565	73.3333
	1	99.2687	98.2665	84.1758
	1.5	98.9031	99.5666	94.652
•O2- Elimination	Concentration (mg/mL)
	0.1	21.5054	31.0391	28.0797
	0.25	31.9508	40.2159	41.8478
	0.5	40.553	47.7733	53.9855
	1	54.2243	59.7841	69.7464
	1.5	60.9831	65.722	81.1594
•DPPH Elimination	Concentration (mg/mL)
	0.1	38.8133	40.5049	36.3405
	0.25	63.9061	58.9462	63.2783
	0.5	79.9753	72.6674	81.5756
	1	91.9654	85.5104	93.0114
	1.5	97.0334	89.3524	98.3482

## Sheet: Fig. 4b
	Normal
5	12.8608	13.3624	13.6147
4	15.9849	17.0272	15.3871
3	20.2597	22.4381	21.7568
2	24.4399	22.7437	22.6525
1	26.4546	24.4287	26.5889
	IBD Control
5	14.5668	17.1696	14.6001
4	16.0219	18.2664	17.352
3	21.7126	18.6216	20.0269
2	25.2586	25.1502	25.8234
1	32.4402	28.7922	27.1976
	Glycerol (80%)
5	11.4834	12.4379	13.3532
4	14.9091	14.7974	16.8075
3	19.9636	19.9482	20.3484
2	26.1207	26.3635	23.5494
1	27.5233	26.4531	25.9416
	HEC (0.5%)
5	19.2246	18.9652	19.9682
4	18.716	20.0015	18.2978
3	18.1272	19.9593	18.3808
2	21.8319	20.7231	19.6189
1	22.1003	20.3508	23.7343

## Sheet: Fig. 4i
		Normal
	1	59.9988	60.864	60.4385
	2	42.308	44.5519	48.1174
	3	38.2996	35.395	47.8975
	4	37.1546	34.3073	24.1549
	5	26.9538	30.5431	35.4492
		IBD Control
	1	81.4202	82.7798	93.966
	2	77.012	71.3691	81.932
	3	62.6158	73.4192	69.2024
	4	59.9574	57.2098	48.9897
	5	46.4501	53.4717	53.4549

## Sheet: Fig. 5b
Body Weight (g)	Normal						Control						6-MP						Azo-MOF						1/2-CAMM						1-CAMM						2-CAMM
0	23.1	23.6	24	23.1	22.8	24.5	22.7	25	22.7	22.3	22.6	23.4	21.9	24.2	21.8	24.1	22.9	22	22.8	24.3	23.8	22.1	24.5	22.1	23	24.2	24.4	22.6	23.6	22.6	25.3	22.8	22.3	24.1	23.2	22.3	23.9	23.1	23.9	23.6	22.8	21.2
1	23.6	23.9	24.8	23.5	22.7	24.7	23	25.5	23.2	22.8	23.6	23.7	22.8	24.4	22.8	24.6	23.3	22.2	23.7	25	24.2	22.1	24.7	23	23.3	24.5	24.6	23.1	24.6	23	26.2	22.9	22.8	24.7	23.5	22.5	23.9	23	24.2	23.5	22.9	21.4
2	23.9	23.8	24.9	23.9	22.8	25.2	23.3	25.6	23.7	22.9	23.9	24.2	22.8	24.5	23.1	24.6	23.2	23	23.8	25.1	24.5	22.3	24.9	22.9	23.2	24.7	24.9	23.2	24.5	23.2	26.5	23.2	22.9	25.1	24	22.3	24.2	23.4	24.4	23.8	23	21.5
3	23.8	23.8	25.1	23.8	23.8	25.6	23.5	25.9	24	22.8	24.4	24.6	22.9	24.6	23.3	24.8	24.2	22.1	23.9	25	24.7	22.5	25.3	22.7	23.4	24.9	25.4	23.4	25.3	23.4	26.8	23.5	23	25.3	24.2	22.8	24.4	23.6	24.4	24.2	23.2	21.8
4	24.2	23.9	25.2	23.8	23.5	25.3	24	25.2	24.2	24.3	24.5	24.2	23	24.8	23	23.2	23.6	22.5	23.9	24.7	24.6	22.7	25.8	22.9	23.3	24.8	25.3	23.1	25.4	23.2	26.4	23.7	23.5	25.8	23.4	22.4	24.8	23.9	24.6	24.1	23.3	22.1
5	23.2	23.4	24.9	23.1	23.4	25	23.5	24.8	23.7	23.5	24.2	24.5	22.5	24.6	22.5	22.8	23.1	22.9	22.7	24	23.8	22.2	25	22.4	23.5	23.6	24.7	22.4	24.3	22.8	24.6	23.5	23.4	24.9	22.7	21.8	24.5	23.3	24.9	24	23	22
6	22.9	22.8	24	22.7	22.6	24.2	23.1	24.5	23	23.1	24.3	23.8	21.9	23.6	21.9	22	22.4	22.2	22.1	23.3	22.8	21.6	24	21.7	23.1	23.4	23.6	22	23.1	22.2	23.2	22.8	22.4	23.8	22.1	20.7	24.4	23.3	24.8	23.9	23.2	22.3
7	22.3	22.3	23.2	22.1	22	23.7	23.1	24.1	23.1	22.5	23.5	23.1	21.2	23.1	21.3	21.9	21.5	21.3	21.7	22.7	21.3	20.5	23.1	21.2	23.1	23.1	22.4	21.9	21	21.8	22.4	22.1	21.4	22.7	21.2	19.5	24.6	23.1	25.1	24	23.1	22.4
8	21.8	21	22.4	21.2	21.6	22.1	22.9	23.9	23.2	22.2	22.6	22.6	20.6	22.3	20.4	21.2	20.6	20.2	20.3	21.2	20.6	19.8	22.4	20.1	22	22.1	21	20.7	20.5	20.3	20.8	21.2	20.7	21.5	20.4	18.4	24.5	23	25	23.7	22.8	22.6
9	21.2	20.4	21.6	20.7	20.5	21.8	22.5	23.7	22.8	21.6	21.7	21.8	19.4	21.3	19.6	20.7	19.7	19.4	19.5	20.7	20.2	19.1	21.3	19.5	21.2	21.7	20.6	19.8	19.4	19.2	19.3	19.7	19.1	20.3	19.6	17.2	24.3	23.3	25.2	24.1	23.2	22.7
10	20.7	19.9	20.3	19.8	19.8	20.3	21.2	22.8	21.3	20.6	21.2	20.9	18.3	20.7	18.1	19.2	18.2	18	18.3	19.3	19.4	18.7	20.2	18.4	20.3	20.8	19.9	18.7	18.3	18.1	18.5	18.8	18.5	19.2	18.5	16.3	24.1	23.5	25.3	24.2	23.5	23.1
Body Weight (%)	Normal						Control						6-MP						Azo-MOF						1/2-CAMM						1-CAMM						2-CAMM
0	100	100	100	100	100	100	100	100	100	100	100	100	100	100	100	100	100	100	100	100	100	100	100	100	100	100	100	100	100	100	100	100	100	100	100	100	100	100	100	100	100	100
1	100	99.5671	101.255	99.5763	100.439	100.943	103.557	100.439	102.242	102.49	101.293	100.897	101.304	101.24	100.82	102.212	104.237	101.77	103.947	102.881	101.681	100	100.816	104.072	102.165	101.271	103.333	101.732	99.5614	100.816	101.322	102	102.203	102.242	104.425	101.282	104.11	100.826	104.587	102.075	101.747	100.909
2	101.255	101.299	102.092	100.847	100.877	101.415	104.743	101.754	102.691	104.149	103.448	100	100.87	102.066	102.049	102.655	103.814	102.655	104.386	103.292	102.941	100.905	101.633	103.62	103.463	100.847	103.75	103.463	100	102.857	102.643	102.4	104.405	102.691	105.752	103.419	104.11	101.24	105.963	102.075	101.31	104.545
3	102.092	102.165	102.092	102.542	101.754	102.83	105.929	103.07	103.139	104.979	104.31	102.242	101.739	102.893	104.098	103.54	107.203	103.54	104.825	102.881	103.782	101.81	103.265	102.715	103.03	100.847	104.583	103.03	104.386	104.49	103.524	103.6	105.727	102.242	107.965	105.128	104.566	101.653	106.881	102.905	105.677	100.455
4	103.766	103.463	102.929	102.119	102.193	104.245	104.348	103.947	105.381	107.054	100.862	100.448	101.304	102.479	103.689	102.212	107.627	102.655	104.825	101.646	103.361	102.715	105.306	103.62	104.762	101.271	105	103.03	103.07	103.265	105.727	100.8	106.608	108.969	108.407	103.419	105.023	102.479	105.505	96.2656	103.057	102.273
5	102.51	100.866	104.184	101.695	100.877	103.774	97.2332	103.07	104.933	103.32	97.8448	97.7579	102.174	97.5207	101.23	99.115	102.966	100.885	99.5614	98.7654	100	100.452	102.041	101.357	100.433	99.1525	103.75	100	102.632	102.041	103.524	99.2	104.405	105.381	107.08	104.701	102.74	101.653	103.211	94.6058	100.873	104.091
6	102.092	100.866	103.766	101.271	101.754	105.189	91.6996	100	100.448	98.7552	95.2586	92.8251	100.435	96.6942	96.7213	97.3451	97.8814	98.2301	96.9298	95.8848	95.7983	97.7376	97.9592	98.19	99.1342	96.6102	100	98.2684	99.1228	98.7755	101.762	98	101.322	103.587	107.522	101.709	100	97.5207	100.459	91.2863	97.8166	100.909
7	102.929	100	105.021	101.695	101.316	105.66	88.5375	96.9298	95.9641	94.1909	91.3793	87.444	100.435	95.4545	91.8033	96.9026	88.9831	96.4602	95.1754	93.4156	89.4958	92.7602	94.2857	95.9276	96.5368	94.4915	96.6667	95.671	96.4912	96.7347	101.762	96.4	101.762	100.897	103.982	98.718	96.8037	95.4545	97.7064	90.8714	93.8865	96.8182
8	102.51	99.5671	104.603	100.424	100	106.604	82.2134	92.9825	92.8251	89.2116	87.931	82.5112	95.6522	91.3223	86.0656	91.5929	86.8644	89.823	89.0351	87.2428	86.5546	89.5928	91.4286	90.9502	94.3723	88.9831	93.3333	91.7749	94.7368	90.2041	100.881	95.6	102.203	99.5516	100	96.5812	94.0639	92.1488	93.578	87.9668	89.9563	91.8182
9	101.674	100.866	105.439	102.119	101.754	107.075	76.2846	86.4035	85.6502	84.2324	84.4828	77.13	92.1739	89.6694	84.4262	87.6106	82.2034	84.9557	85.5263	85.1852	84.8739	86.4253	86.9388	88.2353	91.7749	86.4407	90	89.6104	89.9123	88.9796	99.1189	94.8	100.441	96.861	96.0177	93.1624	88.5845	88.0165	89.9083	85.8921	86.0262	88.1818
10	100.837	101.732	105.858	102.542	103.07	108.962	73.1225	82.4561	82.9596	79.668	79.7414	73.0942	88.2609	85.9504	81.5574	82.7434	77.5424	80.0885	80.2632	79.4239	81.5126	84.6154	82.449	83.2579	89.6104	84.322	84.5833	85.7143	86.8421	82.8571	93.3921	91.2	93.8326	92.3767	93.8053	89.3162	83.5616	85.5372	83.0275	79.668	79.476	81.8182

## Sheet: Fig. 5c
Disease Activity Index (DAI)	Normal						Control						6-MP						Azo-MOF						1/2-CAMM						1-CAMM						2-CAMM
0	0	0	0	0	0	0	0	0	0	0	0	0	0	0	0	0	0	0	0	0	0	0	0	0	0	0	0	0	0	0	0	0	0	0	0	0	0	0	0	0	0	0
1	0	0	0	0	0	0	0.33	0.33	0.33	0.33	0.33	0.33	0.33	0.33	0.33	0.33	0.33	0.33	0.33	0.33	0.33	0.33	0.33	0.33	0.33	0.33	0.33	0.33	0.33	0.33	0.33	0.33	0.33	0.33	0.33	0.33	0.33	0.33	0.33	0.33	0.33	0.33
2	0	0	0	0	0	0	0.67	0.67	0.67	0.67	0.67	0.67	0.67	0.67	0.67	0.67	0.67	0.67	0.67	0.67	0.67	0.67	0.67	0.67	0.67	0.67	0.67	0.67	0.67	0.67	0.67	0.67	0.67	0.67	0.67	0.67	0.67	0.67	0.67	0.67	0.67	0.67
3	0	0	0	0	0	0	0.67	0.67	0.67	0.67	0.67	0.67	0.67	0.67	0.67	0.67	0.67	0.67	0.67	0.67	0.67	0.67	0.67	0.67	0.67	0.67	0.67	0.67	0.67	0.67	0.67	0.67	1	0.67	1	1	0.67	0.67	0.67	0.67	1	0.67
4	0	0	0	0	0	0	0.67	0.67	0.67	0.67	0.67	0.67	0.67	0.67	0.67	0.67	0.67	0.67	0.67	0.67	0.67	0.67	0.67	0.67	1	0.67	0.67	0.67	0.67	0.67	1	0.67	1	1	1	1	0.67	0.67	0.67	0.67	1	0.67
5	0	0	0	0	0	0	0.67	0.67	0.67	1.33	0.67	0.67	0.67	0.67	0.67	1.33	0.67	0.67	0.67	0.67	0.67	0.67	0.67	0.67	1	0.67	0.67	1.33	0.67	0.67	1	0.67	1	1	1	1	0.67	0.67	1.33	0.67	1	0.67
6	0	0	0	0	0	0	1.33	1	1	2	1.33	1.33	0.67	0.67	1.33	1.33	0.67	0.67	1.33	1	1	1.33	0.67	0.67	1	0.67	0.67	1.67	0.67	0.67	1	0.67	1	1	1	1	1.33	0.67	1.67	0.67	1	0.67
7	0	0	0	0	0	0	1.67	1.67	1.67	2.33	1.67	1.67	1.33	1.33	1.67	1.67	1	1	1.67	1.33	1.33	1.67	1	1	1.33	1	1.33	2.33	1	1	1	0.67	1	1.33	1.33	1	1.67	1	2	1.33	1.33	1
8	0	0	0	0	0	0	2	2	2	2.67	2	2	1.67	1.67	2	2	1.33	1.33	2	1.67	1.67	2	1.33	1.33	2	2.33	1.67	2.67	1	1.33	1	0.67	1	1.67	1.33	1	2	1.33	2.33	1.67	1.67	1
9	0	0	0	0	0	0	2.33	2.33	2.33	3	2.33	2.33	2	2	2.33	2.33	1.67	1.67	2.33	2	2	2.33	1.67	1.67	2.33	2.67	2	3	1.33	1.67	1.33	1	1.33	2	1.67	1.33	2.33	1.67	2.67	2	2	1.33
10	0	0	0	0	0	0	2.67	2.67	2.67	3.33	2.67	2.67	2.33	2.33	2.67	2.67	2	2	2.67	2.33	2.33	2.67	2	2	2.67	3	2.33	3.33	1.67	2	1.67	1.33	2	2.33	1.67	1.67	2.67	2	3	2.33	2.33	1.67

## Sheet: Fig. 5d
Length of colon (cm)
	Normal	Control	6-MP	Azo-MOF	1/2-CAMM	1-CAMM	2-CAMM
	5.9	5.9	5.7	5.8	5.6	5.9	1.5
	5.8	4.5	5	4.3	5.3	6	5
	6.7	3.7	4.4	4.9	5.2	5	4.9
	5.8	3	3.9	4.2	4.7	6.5	5.5
	6.4	4.5	4.6	5.3	5	5.9	4
	6.9	4.1	4.7	4.8	5.5	6.3	4.9

## Sheet: Fig. 6c, d
Variety of bacteria	Normal	Control	1-CAMM
	139	64	95
	114	50	82
	134	23	98
Chao index of OUT level
	Normal	Control	6-MP	Azo-MOF	1/2-CAMM	1-CAMM	2-CAMM
	135.25	50.6	87.143	108.875	120	113.091	57.857
	117.5	23.5	100	87.929	78.429	105.333	91.583
	140	79	51	70	118.895	101.615	114.714
Shanon index of OUT level
	Normal	Control	6-MP	Azo-MOF	1/2-CAMM	1-CAMM	2-CAMM
	2.101	1.064	1.413	1.271	2.01	2.212	1.848
	2.879	1.145	1.528	1.387	1.87	2.176	1.793
	2.895	1.187	1.962	1.588	1.966	2.654	2.621

## Sheet: Supplementary Figure 9
	Time (min)	Uncapped			Capped
	0	30.52	29.45	33.21	1.05	2.34	1.33
	10	34.74	32.12	36.45	3.16	2.34	2.46
	20	38.95	34.66	41.32	3.16	2.34	2.46
	30	48.42	45.32	51.02	3.16	2.34	2.46
	40	53.68	50.98	56.89	3.16	4.21	2.46
	60	64.21	61.35	67.14	4.21	4.21	1.33
	80	72.63	69.54	75.09	4.21	4.21	1.33
	100	81.05	78.45	83.47	4.21	3.74	1.33
	120	86.31	82.65	89.59	3.16	3.75	4.55
	140	91.58	87.34	95.05	4.21	3.75	4.55
	160	95.79	90.11	98.23	4.21	3.16	4.55
	180	97.89	95.84	99.54	4.21	3.16	4.55
	200	99.78	98.33	99.87	4.21	3.16	4.55

## Sheet: Supplementary Figure 11
Zeta potential	Azo-MOF	CAM	CAMM
	-1.82	-5.76	-17.8
	-1.96	-6.23	-16.5
	-1.85	-5.18	-18.6

[truncated: 15 more sheets: Supplementary Figure 14, Supplementary Figure 16, Supplementary Figure 18, Supplementary Figure 19, Supplementary Figure 21, Supplementary Figure 22, Supplementary Figure 23, Supplementary Figure 24, Supplementary Figure 25, Supplementary Figure 29, Supplementary Figure 30, Supplementary Figure 32, Supplementary Figure 35, Supplementary Figure 40, Supplementary Figure 41]
